# Supplementary material for: Bioengineered Premna Microphylla-Silver Nanoparticle Hydrogel for Multidrug-Resistant Wound Management in Diabetic Therapeutics
Source: Bioengineering (Basel). 2025 Dec 29;13(1):37. doi: 10.3390/bioengineering13010037 (PMC12837174; doi:10.3390/bioengineering13010037)
Supplement: Supplementary file 1 [file bioengineering-13-00037-s001.zip]

Archive with 1 entries (1 files):
- bioengineering-4027222-supplementary.pdf
